# Supplementary material for: Determinants of Antimicrobial Resistance among the Different European Countries: More than Human and Animal Antimicrobial Consumption
Source: Antibiotics (Basel). 2021 Jul 9;10(7):834. doi: 10.3390/antibiotics10070834 (PMC8300618; doi:10.3390/antibiotics10070834)
Supplement: Supplementary file 1 [file antibiotics-10-00834-s001.zip]

Archive with 1 entries (1 files):
- antibiotics-1254449-SI.pdf
